# Supplementary material for: CARDS, a Novel Prognostic Index for Risk Stratification and In-Hospital Monitoring
Source: J Clin Med. 2024 Mar 28;13(7):1961. doi: 10.3390/jcm13071961 (PMC11012846; doi:10.3390/jcm13071961)
Supplement: Supplementary file 1 [file jcm-13-01961-s001.zip]

Archive with 1 entries (1 files):
- jcm-2795960-supplementary.pdf
